# Supplementary material for: Intestinal Apc‐inactivation induces HSP25 dependency
Source: EMBO Mol Med. 2022 Nov 2;14(12):e16194. doi: 10.15252/emmm.202216194 (PMC9727927; doi:10.15252/emmm.202216194)
Supplement: Supplementary file 2 — Source Data for Expanded View [file EMMM-14-e16194-s003.zip]

Archive with 30 entries (19 files):
- Figure EV4/
- Figure EV4/Source data figure EV4.xlsx
- __MACOSX/
- __MACOSX/Figure EV4/
- __MACOSX/Figure EV4/._Source data figure EV4.xlsx
- __MACOSX/._Figure EV4
- Figure EV3/
- Figure EV3/.DS_Store
- __MACOSX/Figure EV3/
- __MACOSX/Figure EV3/._.DS_Store
- Figure EV3/Western blots figure EV3.pptx
- __MACOSX/Figure EV3/._Western blots figure EV3.pptx
- Figure EV3/Source data figure EV3.xlsx
- __MACOSX/Figure EV3/._Source data figure EV3.xlsx
- __MACOSX/._Figure EV3
- Figure EV2/
- Figure EV2/Source data figure EV2.xlsx
- __MACOSX/Figure EV2/
- __MACOSX/Figure EV2/._Source data figure EV2.xlsx
- __MACOSX/._Figure EV2
- Figure EV5/
- Figure EV5/Source data figure EV5.xlsx
- __MACOSX/Figure EV5/
- __MACOSX/Figure EV5/._Source data figure EV5.xlsx
- __MACOSX/._Figure EV5
- Figure EV1/
- Figure EV1/Source data figure EV1.xlsx
- __MACOSX/Figure EV1/
- __MACOSX/Figure EV1/._Source data figure EV1.xlsx
- __MACOSX/._Figure EV1
