# Supplementary material for: Intestinal Apc‐inactivation induces HSP25 dependency
Source: EMBO Mol Med. 2022 Nov 2;14(12):e16194. doi: 10.15252/emmm.202216194 (PMC9727927; doi:10.15252/emmm.202216194)
Supplement: Supplementary file 2 — Source Data for Expanded View [file EMMM-14-e16194-s003.zip › Figure EV4/Source data figure EV4.xlsx]

## Sheet: EV4a
Figure EV4a Relative HSPB1 expression human fap organoids
	Normal			FAP
Sample 1	1.00393		Sample 1	5.11237
Sample 2	0.620854		Sample 2	3.80349
Sample 3	1.37522		Sample 3	3.39637
			Sample 4	3.924

## Sheet: EV4c
Figure EV4c Relative clonogenicity FAP organoids
	Control	Normal	FAP1	FAP2	FAP3
	EXP1	1.02881	1.1058	1.06391	0.955916
	EXP2	0.938272	0.887372	1.02256	0.993039
	EXP3	0.995885	1.03754	0.992481	1.22506
	EXP4	1.03704	0.969283	0.921053	0.825986
	BVDU	Normal	FAP1	FAP2	FAP3
	EXP1	0.979424	0.477816	0.545113	0.714617
	EXP2	1.06173	0.368601	0.458647	0.770302
	EXP3	0.938272	0.546075	0.390977	0.464037
	EXP4	1.08642	0.122867	0.360902	0.287703
