# Supplementary material for: Intestinal Apc‐inactivation induces HSP25 dependency
Source: EMBO Mol Med. 2022 Nov 2;14(12):e16194. doi: 10.15252/emmm.202216194 (PMC9727927; doi:10.15252/emmm.202216194)
Supplement: Supplementary file 2 — Source Data for Expanded View [file EMMM-14-e16194-s003.zip › Figure EV3/Source data figure EV3.xlsx]

## Sheet: EV3a
Figure EV3a Relative Apc growth
	Control			BVDU
Day 0	1	1	1	1	1	1
Day 1	3.24442	3.15652	3.26921	3.40968	3.07591	2.47019
Day 2	5.6332	5.368	5.54589	5.23757	6.46673	6.62123
Day 3	11.1455	10.4184	10.0022	9.21353	11.1206	12.2429
Day 4	17.2462	15.8379	18.5186	17.3677	23.9871	18.8113

## Sheet: EV3b
Figure EV3b Relative WT growth
	Control				BVDU
Day 0	1	1	1	1	1	1	1	1
Day 1	1.99811	2.03792	2.12848	2.28244	2.16883	1.97745	2.05304	2.10954
Day 2	2.75419	3.09245	2.82606	3.11896	2.88119	3.05548	2.82887	2.48326
Day 3	3.86716	3.50803	3.13123	3.92139	3.38531	3.51665	3.48979	2.92126
Day 4	3.98146	4.01118	3.71685	4.20435	3.96566	4.02552	3.89468	3.37176

## Sheet: EV3d
Figure EV3d Relative WT clonogenicity
	Control	BVDU
EXP1	0.796129	0.704516
EXP2	1.00387	1.01548
EXP3	1.2	0.923871

## Sheet: EV3g
Figure EV3g relative WT clonogenicity CHIR99021 and BVDU
	Control	BVDU
EXP1	1.0125	0.1125
EXP2	1.15	0.275
EXP3	0.9375	0.1
EXP4	0.9	0.1375

## Sheet: EV3h
Figure EV3h relative Hspb1 expression after heat shock
	Control	Heat shock
EXP1	1.26031	207.52
EXP2	1.23722	131.032
EXP3	0.502469	168.949

## Sheet: EV3l
Figure EV3l relative clonogenicity after heat shock
	Control	BVDU
EXP1	0.830097	0.480583
EXP2	0.975728	0.334951
EXP3	1.19417	0.567961
