# Supplementary material for: Intestinal Apc‐inactivation induces HSP25 dependency
Source: EMBO Mol Med. 2022 Nov 2;14(12):e16194. doi: 10.15252/emmm.202216194 (PMC9727927; doi:10.15252/emmm.202216194)
Supplement: Supplementary file 2 — Source Data for Expanded View [file EMMM-14-e16194-s003.zip › Figure EV2/Source data figure EV2.xlsx]

## Sheet: EV2e
Figure EV2e Clonogenicity of CRISPR KO organoids
	Apcfl/fl			Apc-/-
Ctrl	1.17812	0.883211	0.93867	1.04654	0.863111	1.09034
KO#1	1.08557	0.865243	0.857006	0.653643	0.468029	0.429646
KO#2	0.881534	1.1194	0.947864	0.538935	0.389206	0.4878
KO#3	0.87293	0.981506	0.815743	0.286127	0.381951	0.0795066
