# Supplementary material for: Intestinal Apc‐inactivation induces HSP25 dependency
Source: EMBO Mol Med. 2022 Nov 2;14(12):e16194. doi: 10.15252/emmm.202216194 (PMC9727927; doi:10.15252/emmm.202216194)
Supplement: Supplementary file 2 — Source Data for Expanded View [file EMMM-14-e16194-s003.zip › Figure EV5/Source data figure EV5.xlsx]

## Sheet: EV5b
Figure EV5b Relative amount of Apcfl/fl and Apc-/- alleles
		Apcfl/fl	Apc-/-
	Mouse 1 (control)	0.0818239	0.918176
	Mouse 2 (control)	0.0657439	0.934256
	Mouse 3 (BVDU)	0.216216	0.783784
	Mouse 4 (BVDU)	0.196429	0.803571

## Sheet: EV5c
Figure EV5c Relative clonogenicity in ENR and EN medium
		ENR (rep 1)	ENR (rep 2)	ENR (rep 3)	ENR (rep 4)	EN (rep 1)	EN (rep 2)	EN (rep 3)	EN (rep 4)
	Mouse 1 (control)	1.06733	1.00748	0.947631	0.977556	1.01746	0.997506	0.907731	0.957606
	Mouse 2 (control)	0.914286	0.571429	1.2	1.31429	0.742857	1.02857	1.42857	1.2
	Mouse 3 (BVDU)	0.719212	1.12315	1.06404	1.0936	0.44335	0.463054	0.423645	0.325123
	Mouse 4 (BVDU)	0.843636	0.974545	1.06182	1.12	0.261818	0.334545	0.407273	0.349091

## Sheet: EV5d
Figure EV5d relative notum expression
	Control	TAM
EXP1	0.67484	0.487774
EXP2	1.24771	1.76657
EXP3	1.07745	0.277575

## Sheet: EV5e
Figure EV5e relative hspb1 expression in vitro

## Sheet: EV5f
Figure EV5f relative Hspb1 expression in vivo
	Rep1	Rep2	Rep3
Mouse 1 (control)	0.955029	1.10467	1.26893
Mouse 2 (control)	0.819955	0.928914	0.922497
Mouse 3 (TAM)	1.37264	1.41123	1.62107
Mouse 4 (TAM)	0.869716	0.857743	0.863709
