# Supplementary material for: Intestinal Apc‐inactivation induces HSP25 dependency
Source: EMBO Mol Med. 2022 Nov 2;14(12):e16194. doi: 10.15252/emmm.202216194 (PMC9727927; doi:10.15252/emmm.202216194)
Supplement: Supplementary file 2 — Source Data for Expanded View [file EMMM-14-e16194-s003.zip › Figure EV1/Source data figure EV1.xlsx]

## Sheet: EV1a
Figure EV1a outcome of GSEA for HSF1-mediated heat shock response
Geneset	REACTOME_REGULATION OF HSF1-MEDIATED HEAT SHOCK RESPONSE
Enrichment Score (ES)	-0.661066
Normalized Enrichment Score (NES)	-2.02239
Nominal p-value	0
FDR q-value	0
FWER p-Value	0

## Sheet: EV1b
Figure EV1b outcome of GSEA for Chapteronin-mediated protein folding
Geneset	REACTOME_CHAPERONIN-MEDIATED PROTEIN FOLDING
Enrichment Score (ES)	-0.48916
Normalized Enrichment Score (NES)	-1.60345
Nominal p-value	0.00347826
FDR q-value	0.00347826
FWER p-Value	0.002

## Sheet: EV1c
Figure EV1c outcome of GSEA for p38/MAPK stress response
Geneset	BIOCARTA_P38MAPK_PATHWAY
Enrichment Score (ES)	-0.601754
Normalized Enrichment Score (NES)	-1.4626
Nominal p-value	0.0261569
FDR q-value	0.0684105
FWER p-Value	0.013
