# Supplementary material for: Intestinal Apc‐inactivation induces HSP25 dependency
Source: EMBO Mol Med. 2022 Nov 2;14(12):e16194. doi: 10.15252/emmm.202216194 (PMC9727927; doi:10.15252/emmm.202216194)
Supplement: Supplementary file 3 — Source Data for Figure 1 [file EMMM-14-e16194-s002.zip]

Archive with 6 entries (3 files):
- Figure 1/
- Figure 1/Source data figure 1.xlsx
- __MACOSX/
- __MACOSX/Figure 1/
- __MACOSX/Figure 1/._Source data figure 1.xlsx
- __MACOSX/._Figure 1
