# Supplementary material for: Intestinal Apc‐inactivation induces HSP25 dependency
Source: EMBO Mol Med. 2022 Nov 2;14(12):e16194. doi: 10.15252/emmm.202216194 (PMC9727927; doi:10.15252/emmm.202216194)
Supplement: Supplementary file 3 — Source Data for Figure 1 [file EMMM-14-e16194-s002.zip › Figure 1/Source data figure 1.xlsx]

## Sheet: Figure 1e
Figure 1e Relative Hspb1 expression in organoids
	Control	Tamoxifen
Exp 1	0.674355	182.267
Exp 2	0.580988	608.134
Exp 3	0.401437	218.766
Exp 4	0.640193	336.994
Exp 5	2.77005	624.509
Exp 6	0.932976	560.244

## Sheet: Figure 1g
Figure 1g Relative Hspb1 expression in normal murine intestinal tissue or adenomas
	Normal
Mouse 1	0.709756
Mouse 2	1.31835
Mouse 3	1.64383
Mouse 4	0.328067
	Adenoma
Mouse 1	43.0735
Mouse 2	27.8331
Mouse 3	30.528
Mouse 4	44.2958

## Sheet: Figure 1i
Figure 1g Relative Hspb1 expression in paired sets of normal and adenoma tissues from human colon
	Normal	Adenoma
Pair 1	0.29177	0.302882
Pair 2	1.59108	5.62637
Pair 3	0.23537	0.749421
Pair 4	0.56188	0.866877
Pair 5	0.24287	0.124783
Pair 6	0.66614	0.464405
Pair 7	0.14395	0.95563
Pair 8	0.30744	0.741446
Pair 9	0.37823	0.430477
Pair 10	0.41928	0.180459
Pair 11	0.6397	3.65552
Pair 12	0.09803	0.414303
Pair 13	0.29813	0.704033
Pair 14	0.21986	0.344852
Pair 15	0.85384	1.37714
Pair 16	0.20965	2.72957
Pair 17	0.26928	0.910226
Pair 18	0.16962	1.71514
Pair 19	0.35548	0.867511
Pair 20	0.28018	2.55066
Pair 21	0.24886	1.20742
Pair 22	0.42297	5.04776
Pair 23	0.67365	0.126726
Pair 24	0.15226	1.37133
Pair 25	0.16538	0.407846
Pair 26	0.19276	0.916986
Pair 27	0.47776	1.21252
Pair 28	0.18474	0.223657
Pair 29	0.51041	1.05112
Pair 30	0.37857	0.973993
Pair 31	0.1711	0.682393
Pair 32	0.33119	1.70512
Pair 33	0.12789	0.870835
Pair 34	0.15336	0.80376
Pair 35	0.53681	0.982736
Pair 36	0.25736	0.505253
Pair 37	0.35356	0.998039
Pair 38	0.20862	1.12616
Pair 39	0.18735	0.340073
Pair 40	0.61971	0.201801
Pair 41	0.33398	1.92681
Pair 42	0.40676	0.261754
Pair 43	1.21601	2.32401
Pair 44	0.38712	2.26179
Pair 45	1.23663	2.00799
Pair 46	0.35186	2.4008
Pair 47	0.33987	2.98152
Pair 48	0.46464	1.01286
Pair 49	0.2814	5.34379
Pair 50	0.12067	1.1962
Pair 51	0.28315	0.322032
Pair 52	0.54949	2.66758
Pair 53	0.25585	1.3957
Pair 54	0.31835	2.21882
Pair 55	0.24379	0.270046
Pair 56	0.63263	1.01418
Pair 57	0.42943	1.85187
Pair 58	0.38416	0.869965
Pair 59	0.34943	0.786156
