# Supplementary material for: Intestinal Apc‐inactivation induces HSP25 dependency
Source: EMBO Mol Med. 2022 Nov 2;14(12):e16194. doi: 10.15252/emmm.202216194 (PMC9727927; doi:10.15252/emmm.202216194)
Supplement: Supplementary file 4 — Source Data for Figure 2 [file EMMM-14-e16194-s007.zip]

Archive with 10 entries (7 files):
- Figure 2/
- Figure 2/Source data figure 2.xlsx
- __MACOSX/
- __MACOSX/Figure 2/
- __MACOSX/Figure 2/._Source data figure 2.xlsx
- Figure 2/.DS_Store
- __MACOSX/Figure 2/._.DS_Store
- Figure 2/Western blots figure 2.pptx
- __MACOSX/Figure 2/._Western blots figure 2.pptx
- __MACOSX/._Figure 2
