# Supplementary material for: Intestinal Apc‐inactivation induces HSP25 dependency
Source: EMBO Mol Med. 2022 Nov 2;14(12):e16194. doi: 10.15252/emmm.202216194 (PMC9727927; doi:10.15252/emmm.202216194)
Supplement: Supplementary file 4 — Source Data for Figure 2 [file EMMM-14-e16194-s007.zip › Figure 2/Source data figure 2.xlsx]

## Sheet: Figure 2b
Figure 2b. Relative expression of genes in LS174t cells containing a dnTCF4 construct in the absence or presence of doxycyclin
	AXIN2			P21			HSPB1
	-dox	+dox		-dox	+dox		-dox	+dox
EXP1	0.835714	0.43		0.816591	3.64		0.987946	0.78109
EXP2	0.973797	0.440347		1.06593	3.47208		1.10172	0.571182
EXP3	1.19049	0.61004		1.11748	5.67919		0.910336	0.740398

## Sheet: Figure 2d
Figure 2d. Relative Hsbp1 expression in murine organoids incubated with CHIR
	C	0.6	1.2	2.5	5	10
EXP1	2.52946	3.33287	3.86955	4.71796	5.51043	21.1683
EXP2	0.0628838	0.114268	0.224351	0.16983	2.58859	14.9855
EXP3	0.180345	0.499595	0.208121	0.153768	4.75298	9.70569
EXP4	1.22731	0.422053	0.0416318	0.217964	0.452346	3.09262

## Sheet: Figure 2h
Figure 2h. Relative clonogenicity of organoids in the absence and presence of tamoxifen
Control	Ctrl	#1	#2	#3
EXP1	1.17812	1.08557	0.881534	0.87293
EXP2	0.883211	0.865243	1.1194	0.981506
EXP3	0.93867	0.857006	0.947864	0.815743
Tamoxifen	Ctrl	#1	#2	#3
EXP1	1.04654	0.653643	0.538935	0.286127
EXP2	0.863111	0.468029	0.389206	0.381951
EXP3	1.09034	0.429646	0.4878	0.0795066

## Sheet: Figure 2j
Figure 2j. Relative clonogenicity of Apc organoids in the absence and presence of BVDU
	Control	BVDU
EXP1	0.830097	0.480583
EXP2	0.975728	0.334951
EXP2	1.19417	0.567961

## Sheet: Figure 2k
Figure 2k. Relative Axin2 expression of Apc organoids in the absence and presence of BVDU
	Control	BVDU
EXP1	0.950181	0.26908
EXP2	1.03438	0.541025
EXP3	1.01544	0.610798

## Sheet: Figure 2l
Figure 2l. Relative Lgr5 expression of Apc organoids in the absence and presence of BVDU
	Vehicle	BVDU
EXP1	0.886154	0.199115
EXP2	1.05936	0.537697
EXP3	1.05448	0.586363
