# Supplementary material for: Intestinal Apc‐inactivation induces HSP25 dependency
Source: EMBO Mol Med. 2022 Nov 2;14(12):e16194. doi: 10.15252/emmm.202216194 (PMC9727927; doi:10.15252/emmm.202216194)
Supplement: Supplementary file 5 — Source Data for Figure 3 [file EMMM-14-e16194-s004.zip]

Archive with 6 entries (3 files):
- Figure 3/
- Figure 3/Source data figure 3.xlsx
- __MACOSX/
- __MACOSX/Figure 3/
- __MACOSX/Figure 3/._Source data figure 3.xlsx
- __MACOSX/._Figure 3
