# Supplementary material for: Intestinal Apc‐inactivation induces HSP25 dependency
Source: EMBO Mol Med. 2022 Nov 2;14(12):e16194. doi: 10.15252/emmm.202216194 (PMC9727927; doi:10.15252/emmm.202216194)
Supplement: Supplementary file 5 — Source Data for Figure 3 [file EMMM-14-e16194-s004.zip › Figure 3/Source data figure 3.xlsx]

## Sheet: Figure 3c
Figure 3c. Average hyperproliferative zone (mm)
Control
Mouse 1	0.135089
Mouse 2	0.112807
Mouse 3	0.108411
BVDU
Mouse 1	0.077189
Mouse 2	0.066531
Mouse 3	0.068243

## Sheet: Figure 3f
Figure 3f. Percentage of Notum+ crypts per region
Mouse 1 Control
Region 1	23.053
Region 2	22.2222
Region 3	23.4568
Region 4	20.9459
Region 5	21.0744
Mouse 2 Control
Region 1	20.2073
Region 2	18.3544
Region 3	21.9512
Region 4	20.8333
Region 5	17.2619
Mouse 1 BVDU
Region 1	9.71223
Region 2	8.60215
Region 3	7.3955
Region 4	8.24742
Region 5	8.02469
Mouse 2 BVDU
Region 1	9.94152
Region 2	10.9705
Region 3	9.70464
Region 4	8.7156
Region 5	11.5727

## Sheet: Figure 3g
Figure 3g. Clone size distribution of control mice
	Mouse 1
circumf.	1:8	2:8	3:8	4:8	5:8	6:8	7:8	8:8
Distribution	0.0118644	0.0610169	0.122034	0.176271	0.194915	0.142373	0.0474576	0.244068		Average
										0.550373
	0.125	0.25	0.375	0.5	0.625	0.75	0.875	1		Fixed
fraction	7	18	24	26	23	14	4	18		0.134328
#crypts
	Mouse 2
circumf.	1:8	2:8	3:8	4:8	5:8	6:8	7:8	8:8
Distribution	0.0170455	0.0719697	0.176136	0.212121	0.151515	0.113636	0.106061	0.151515
										Average
	1.125	4.75	11.625	14	10	7.5	7	10		0.503817
fraction	0.125	0.25	0.375	0.5	0.625	0.75	0.875	1		Fixed
#crypts	9	19	31	28	16	10	8	10		0.0763359

## Sheet: Figure 3h
Figure 3h. Clone size distribution of BVDU treated mice
	Mouse 1
circumf.	1:8	2:8	3:8	4:8	5:8	6:8	7:8	8:8
Distribution	0.0485651	0.12362	0.251656	0.211921	0.0993377	0.13245	0.0618102	0.0706402
										Average
										0.407374
fraction	0.125	0.25	0.375	0.5	0.625	0.75	0.875	1		Fixed
#crypts	22	28	38	24	9	10	4	4		0.028777
	Mouse 2
circumf.	1:8	2:8	3:8	4:8	5:8	6:8	7:8	8:8
Distribution	0.0928793	0.154799	0.362229	0.210526	0.0928793	0.0371517	0	0.0495356
										Average
										0.333678
fraction	0.125	0.25	0.375	0.5	0.625	0.75	0.875	1		Fixed
#crypts	30	25	39	17	6	2	0	2		0.0165289

## Sheet: Figure 3j
Figure 3j. Surival curves
	Sacrificed X Days after i.p. tamoxifen
	Control	BVDU
	51	50
	55	59
	57	62
	59	64
	60	67
	66	68
	67	70
	71	74
		78
		81
		88

## Sheet: Figure 3l
Figure 3l. Number of adenomas per mouse per region
	Control mice
	proximal	distal	colon
Mouse 1	2	117	3
Mouse 2	12	62	4
Mouse 3	2	55	23
Mouse 4	6	51	0
Mouse 5	14	54	15
Mouse 6	4	48	6
Mouse 7	5	46	4
Mouse 8	4	57	2
	BVDU mice
	proximal	distal	colon
Mouse 1	2	38	3
Mouse 2	4	37	5
Mouse 3	9	30	3
Mouse 4	7	34	2
Mouse 5	6	24	4
Mouse 6	1	20	1
Mouse 7	6	28	1
Mouse 8	3	6	1
Mouse 9	2	19	1
Mouse 10	1	42	1
Mouse 11	2	38	4
